# Supplementary material for: A Paintable Small-Molecule Hydrogel with Antimicrobial and ROS Scavenging Activities for Burn Wound Healing
Source: Gels. 2024 Sep 26;10(10):621. doi: 10.3390/gels10100621 (PMC11507430; doi:10.3390/gels10100621)
Supplement: Supplementary file 1 [file gels-10-00621-s001.zip]

Archive with 1 entries (1 files):
- gels-3185140-supplementary.pdf
